# Supplementary material for: Spatiotemporal regulation of autophagy during Caenorhabditis elegans aging
Source: eLife. 2017 Jul 4;6:e18459. doi: 10.7554/eLife.18459 (PMC5496740; doi:10.7554/eLife.18459)
Supplement: Supplementary file 1. — Lifespan analysis of glp-1(e2141) and glp-1(e2141); sid-1(qt9) (A), and daf-2(e1370) and daf-2(e1370); sid-1(qt9) (B) animals carrying tissue-specific arrays to re-establish RNAi by expression of sid-1 transgene from intestinal-specific (vha-6) or muscle-specific (myo-3) promoters. WT and daf-2 animals were incubated at 20°C and fed from Day 1 of adulthood with bacteria containing empty vector (control) or expressing dsRNA encoding autophagy genes atg-18/Wipi, lgg-1/Atg8 or daf-16/Foxo. glp-1(e2141) animals were raised at 25°C and moved to 20°C at Day 1 of adulthood for the rest of their lifespan. Individual experiments are numbered (Exp#). We note that lgg-1 RNAi did not significantly shorten the lifespan of glp-1(e2141); sid-1(qt9); vha-6p::sid-1 transgenic animals, but this treatment had relatively weak effects in glp-1(e2141) single mutants analyzed in parallel experiments. Moreover, the glp-1; sid-1; vha-6p::sid-1 strain was, for unexplainable reasons, short-lived in experiment number 5. Whole-body, muscle-specific, and intestinal-specific inhibition of autophagy genes generally had no effect or slightly decreased the lifespan of wild-type N2 animals (JTC and MH, unpublished results). Data show the average lifespan (avg. LS), the number of events (# animals/Total; number of dead animals/total number of animals analyzed, the percentage lifespan extension (% change) of animals subjected to gene-specific vs control RNAi, and the p value for this comparison. p values were calculated using the Mantel–Cox log-rank test. *data shown in Figure 6. DOI: http://dx.doi.org/10.7554/eLife.18459.018 [file elife-18459-supp1.xlsx]

## Sheet: Sheet1
Supplementary File 1: Lifespan analysis of daf-2 and glp-1 animals subjected to whole-body or tissue-specific RNAi of autophagy genes during adulthood.
S1A
Exp #	Strain Genotype	Promoter	Adult- only RNAi	RNAi avg. LS (Days)	Control avg. LS (Days)	% Change	P value	# animals/ Total
1	glp-1	n/a	atg-18	15.4	22.5	-31.5556	<0.0001	88/99
2*			atg-18	17.3	23.4	-26.0684	<0.0001	118/122
5			atg-18	20.6	23.5	-12.3404	0.0001	108/119
6			atg-18	24.7	25	-1.2	0.4481	111/126
7			atg-18	22.1	24.6	-10.1626	0.0196	109/122
8			atg-18	22.1	23.5	-5.95745	0.2236	105/119
9			atg-18	23.2	40.2	-42.2886	<0.0001	64/121
10			atg-18	19.2	22.5	-14.6667	<0.0001	114/123
1			lgg-1	19.2	22.5	-14.6667	0.0081	84/96
5			lgg-1	25.3	23.5	7.65957	0.6946	108/127
6			lgg-1	21.4	25	-14.4	0.0013	94/119
13			daf-16	18.2	22.5	-19.1111	<0.0001	94/113
14*			daf-16	18.2	24.9	-26.9076	<0.0001	114/130
7	glp-1; sid-1	n/a	atg-18	25.6	24.4	4.06504	0.1155	108/121
8			atg-18	22.4	22.3	-4.68085	0.9873	111/122
9			atg-18	21.1	20.2	4.45545	0.22	119/126
10			atg-18	20	18.2	9.89011	0.04	101/130
2*	glp-1	vha-6	atg-18	16.98	20.2	-15.9406	0.0008	111/120
5			atg-18	13.5	14.6	-7.53425	0.0386	116/128
6			atg-18	18.6	21.2	-12.2642	0.003	122/127
7			atg-18	24.4	27.8	-0.813008	0.0024	111/122
8			atg-18	25.1	24.3	6.80851	0.1001	104/121
9			atg-18	19.8	26.4	-25	<0.0001	109/124
10			atg-18	20.1	24.6	-18.2927	<0.0001	129/137
5			lgg-1	15.7	14.6	7.53425	0.0413	117/122
6			lgg-1	22.2	21.2	4.71698	0.5256	120/125
13			daf-16	15.7	26.4	-40.5303	<0.0001	117/127
14*			daf-16	16	24.6	-34.9593	<0.0001	119/133
1	glp-1	myo-3	atg-18	14.4	17.3	-16.763	0.0013	95/99
2			atg-18	15.1	19.2	-21.3542	<0.0001	119/121
5			atg-18	21.4	19.5	9.74359	0.0504	107/123
6			atg-18	22.5	20.2	11.3861	0.0123	107/125
7			atg-18	20.1	21.4	-18.2927	0.0467	81/121
8			atg-18	18.1	20.5	-22.9787	0.0001	105/119
1			lgg-1	17	17.3	-1.7341	0.9238	96/100
5			lgg-1	22.3	19.5	14.359	0.3769	100/120
S1B
Exp #	Strain Genotype	Promoter	Adult- only RNAi	RNAi avg. LS (Days)	Control avg. LS (Days)	% Change	P value	# animals/ Total
2	daf-2	n/a	atg-18	15.4	35.4	-56.4972	<0.0001	96/120
3			atg-18	21.5	44.3	-51.4673	<0.0001	106/123
4			atg-18	20.5	41.6	-50.7212	<0.0001	111/120
7*			atg-18	20.8	43.1	-51.7401	<0.0001	116/127
8			atg-18	23.7	49.3	-51.927	<0.0001	78/120
3			lgg-1	35.1	44.3	-20.7675	<0.0001	112/121
4			lgg-1	32.3	41.6	-22.3558	<0.0001	107/118
11*			daf-16	27.2	40.2	-32.3383	<0.0001	107/121
12			daf-16	16.1	38.3	-57.9634	<0.0001	84/100
2	daf-2; sid-1	n/a	atg-18	32.7	30.8	6.16883	0.6314	104/122
7			atg-18	45.5	43.8	3.88128	0.0592	94/124
8			atg-18	47.8	51.4	-7.00389	0.9775	100/120
3	daf-2	vha-6	atg-18	38.8	37.9	2.37467	0.1714	106/120
4			atg-18	39.7	44.3	-10.3837	0.3078	104/120
7*			atg-18	38.2	41.8	-8.61244	0.6551	106/121
8			atg-18	50	48.6	2.88066	0.0403	114/153
3			lgg-1	41.4	37.9	9.23483	0.3649	104/124
4			lgg-1	42.7	44.3	-3.61174	0.2827	101/119
11*			daf-16	26.1	38.6	-32.3834	<0.0001	102/122
12			daf-16	12.9	22.2	-41.8919	<0.0001	93/100
2	daf-2	myo-3	atg-18	27.2	35.4	-23.1638	0.0001	95/121
3			atg-18	28.4	37.4	-24.0642	<0.0001	94/115
4			atg-18	32.2	35.9	-10.3064	0.0306	99/122
2			lgg-1	35.8	37.4	-4.27807	0.2754	102/121
3			lgg-1	30.1	35.9	-16.156	0.0006	103/125
4			lgg-1	32.3	41.6	-22.3558	<0.0001	107/118
