# Supplementary material for: Spatiotemporal regulation of autophagy during Caenorhabditis elegans aging
Source: eLife. 2017 Jul 4;6:e18459. doi: 10.7554/eLife.18459 (PMC5496740; doi:10.7554/eLife.18459)
Supplement: Supplementary file 2. — DOI: http://dx.doi.org/10.7554/eLife.18459.019 [file elife-18459-supp2.xlsx]

## Sheet: Sheet1
Supplementary File 2: C. elegans strain list
Name	Genotype	Strain origin/construction
Published strains used for this study
N2 - Hansen	Wild-type (WT)	Hansen lab (N2-MH), from Kenyon lab
AGD855	sid-1(qt9) V; uthIs237[myo-3p::tomato + myo3-p::sid-1]	Dillin Lab
CF1041	daf-2(e1370) III	Kenyon Lab
CF1903	glp-1(e2141) III	Kenyon Lab
DA2123	adIs2122[lgg-1p::gfp::lgg-1 + rol-6]	Avery Lab
HC196	sid-1(qt9) V	Hunter lab via Dillin lab
HZ1684	atg-3(bp412) IV; him-5(e1490) V	Zhang lab
FX3489	lgg-1(tm3489) II/+	Mitani Lab
MAH14	daf-2(e1370) III; adIs2122[lgg-1p::gfp::lgg-1 + rol-6]	Hansen Lab
MAH44	glp-1(e2141) III; adIs2122[lgg-1p::gfp::lgg-1 + rol-6]	Hansen Lab
MAH208	cst-1(tm1900) X	Hansen Lab
MAH242	sqIs24[rgef-1p::gfp::lgg-1 + unc-122p::rfp]	Hansen Lab
MGH167	sid-1(qt9) V; aIxIs6[vha-6p::sid-1::sl2::gfp]	Soukas Lab via Suki lab
RD202	unc-119(ed3) III; ppIs??[unc-119(+); lgg-1p::gfp::lgg-1(G116A)]	Legouis Lab
VC893	atg-18(gk378) V	CGC via Melendez lab
New strains created for this study		Comments
AGD801	daf-2(e1370) III; sid-1(qt9) V	CF1041 x HC196
MAH79	atg-18(gk378) V	VC893 outcrossed four times to N2-MH
MAH85	glp-1(e2141) III; sid-1(qt9) V	CF1903 x HC196
MAH113	sqEx02[atg-18p::atg-18::mCherry + rol-6]	Injection of pMH791 (20 ng/ul) + pRF4/rol-6 (20 ng/ul) into N2-MH
MAH134	daf-2(e1370) III; sqEx02[atg-18p::atg-18::mCherry + rol-6]	MAH113 x CF1041
MAH167	sqEx13[lgg-1p::mCherry::gfp::lgg-1 + rol-6]	Injection of pMH878 (10ng/ul) + pRF4/rol-6 (100 ng/ul) into N2-MH
MAH215	sqIs11[lgg-1p::mCherry::gfp::lgg-1 + rol-6]	Integration of MAH167 by γ-irradiation followed by outcrossing four times to N2-MH
MAH241	daf-2(e1370) III; sqIs11[lgg-1p::mCherry::gfp::lgg-1 + rol-6]	CF1041 x MAH215
MAH246	cst-1(tm1900) X; sqIs11[lgg-1p::mCherry::gfp::lgg-1 + rol-6]	MAH208 x MAH215
MAH249	daf-2(e1370) III; sqIs24[rgef-1p::gfp::lgg-1 + unc122::rfp]	CF1041 x MAH242
MAH250	glp-1(e2141) III; sqIs24[rgef-1p::gfp::lgg-1 + unc-122p::rfp]	CF1903 x MAH242
MAH305	glp-1(e2141) III; sid-1(qt9) V; uthIs237[myo-3p::tomato + myo-3p::sid-1]	AGD855 x MAH85
MAH330	glp-1(e2141) III; sid-1(qt9) V; aIx6[vha-6p::sid-1::sl2::gfp]	MGH167 x MAH85
MAH341	glp-1(e2141) III; sqIs11[lgg-1p::mCherry::gfp::lgg-1 + rol-6]	CF1903 x MAH215
MAH396	lgg-1(tm2489) II; sqIs11[lgg-1p::mCherry::gfp::lgg-1 + rol-6]	MAH171 x MAH215
MAH400	atg-18(gk378) V; adIs2122[lgg-1p::gfp::lgg-1 + rol-6]	DA2123 x MAH79
MAH410	daf-2(e1370) III; sid-1(qt9) V; aIxIs6[vha-6p::sid-1::sl2::gfp]	AGD801 x MGH167
MAH411	daf-2(e1370) III; sid-1(qt9) V; uthIs237[myo-3p::tomato + myo-3p::sid-1]	AGD855 x AGD801
MAH508	sqEx67[rgef-1p::mCherry::gfp::lgg-1 + rol-6]	Injection of pMH1130 (5 ng/ul) + pRF4/rol-6 (100 ng/ul) into N2-MH
MAH528	glp-1(e2141ts) III; sqEx67[rgef-1p::mCherry::gfp::lgg-1 + rol-6]	MAH508 x CF1903
MAH530	daf-2(e1370) III; sqEx67[rgef-1p::mCherry::gfp::lgg-1+ rol-6]	MAH508 x CF1041
MAH679	daf-2(e1370) III; ppIs??[unc-119(+); lgg-1p::gfp::lgg-1(G116A)]	CF1041 x RD202
MAH680	glp-1(e2141ts) III; ppIs??[unc-119(+); lgg-1p::gfp::lgg-1(G116A)]	CF1903 x RD202
MAH695	unc-119(ed3) III?; atg-3(bp412) IV; him-5(e1490) V?; ppIs??[unc-119(+); lgg-1p::gfp::lgg-1(G116A)]	HZ1684 x RD202
MAH697	unc-119(ed3) III?; atg-18(gk378) V; ppIs??[unc-119(+); lgg-1p::gfp::lgg-1(G116A)]	MAH79 x RD202
MAH680	glp-1(e2141) III; ppIs??[unc-119(+); lgg-1p::gfp::lgg-1(G116A)]	CF1903 x RD202
MAH700	atg-3(bp412) IV; him-5(e1490) V?; adIs2122[lgg-1p::gfp::lgg-1 + rol-6]	DA2123 x HZ1684
