# Supplementary material for: Spatiotemporal regulation of autophagy during Caenorhabditis elegans aging
Source: eLife. 2017 Jul 4;6:e18459. doi: 10.7554/eLife.18459 (PMC5496740; doi:10.7554/eLife.18459)
Supplement: Supplementary file 3. — DOI: http://dx.doi.org/10.7554/eLife.18459.020 [file elife-18459-supp3.xlsx]

## Sheet: primers
Supplementary File 3: Primer list
Primers used for construction of lgg-1p::mCherry::gfp::lgg-1, pMH878
MH primers	mCherry amplicication
MAH494	5' GAAAGGGGTACCGGAATTCCAAAGCTTGTGGGCTTCTTGTACAGCTCGTCCATGC 3'
MAH495	5' GAAAGGGGTACCAATGGTGAGCAAGGGCGA 3'
Primers used for construction of rgef-1p::mCherry::gfp::lgg-1, pMH1130
MH primers	For pMH1090 (entry clone with complete tandem LGG-1):
MAH866	5' GGGGACAAGTTTGTACAAAAAAGCAGGCTATGGTGAGCAAGGGCG 3'
MAH867	5' GGGGACCACTTTGTACAAGAAAGCTGGGTTTATTCCTTCTTTTCGAC 3'
MH primers	For pMH1053 (entry clone with rgef-1 promoter):
MAH787	5' GGGGACAACTTTGTATAGAAAAGTTGCTGATCTGACCTCGCCC 3'
MAH786	5' GGGGACTGCTTTTTTGTACAAACTTGGTCGTCGATGCCTGCTT 3'
MH primers	For pMH1075 (donor for 3-piece Gateway system w/ 3'UTR):
MAH787	5' GGGGACAGCTTTCTTGTACAAAGTGGGATATCTGAGCTCCGC 3'
MAH786	5' GGGGACAACTTTGTATAATAAAGTTGGGAAACAGTTATGTTTGG 3'
Primers used for construction of atg-18p::atg-18::mCherry, pMH791
MH primers	Promoter amplification:
MAH409	5' GGGGACAAGTTTGTACAAAAAAGCAGGCTTGTCGGCTACAACATCAGAA 3'
MAH410	5' GGGGACCACTTTGTACAAGAAAGCTGGGTAGCCGCTGGTGTGGCTCATT 3'
MH primers	For pMH1075 (donor for 3-piece Gateway system w/ 3'UTR):
MAH397	5' GGGGACAGCTTTCTTGTACAAAGTGGGATATCTGAGCTCCGC 3'
MAH398	5' GGGGACAACTTTGTATAATAAAGTTGGGAAACAGTTATGTTTGG 3'
Primers used for PCR amplification of sid-1(qt9)
MH primers	Promoter amplification:
MAH747	5′ CACCTCAAGTAACAGCTCTGTAC 3′
MAH748	5′ CATTCGCCGGCACAGTTATC 3′
MAH1070	5′ CAGCCGTGATCTCTTCAACA 3′
